# Supplementary material for: Dynamics of Myosin II Filaments during Wound Repair in Dividing Cells
Source: Cells. 2021 May 17;10(5):1229. doi: 10.3390/cells10051229 (PMC8156316; doi:10.3390/cells10051229)
Supplement: Supplementary file 1 [file cells-10-01229-s001.zip]

Archive with 11 entries (8 files):
- Supplementary files/
- Supplementary files/.DS_Store
- __MACOSX/
- __MACOSX/Supplementary files/
- __MACOSX/Supplementary files/._.DS_Store
- Supplementary files/Supplementary Video (Video S1).mov
- __MACOSX/Supplementary files/._Supplementary Video (Video S1).mov
- Supplementary files/Supplementary Table S1 final.docx
- __MACOSX/Supplementary files/._Supplementary Table S1 final.docx
- Supplementary files/Supplementary Fig.S1.docx
- __MACOSX/Supplementary files/._Supplementary Fig.S1.docx
